# Supplementary material for: Almost a spider: a 305-million-year-old fossil arachnid and spider origins
Source: Proc Biol Sci. 2016 Mar 30;283(1827):20160125. doi: 10.1098/rspb.2016.0125 (PMC4822468; doi:10.1098/rspb.2016.0125)
Supplement: Garwood_et_al_SI_File_04_Full_matrix_resub.txt [file rspb20160125supp2.txt]

nstates nogaps;																																																																																																																																																																																																				
xread																																																																																																																																																																																																				
195
87																																																																																																																																																																																																				
																																																																																																																																																																																																				
Emeraldella_[Xenopod]			0	0	0	0	?	0	?	?	1	-	0	0	1	?	?	?	0	0	?	?	?	?	?	0	0	-	1	0	0	0	0	-	-	-	-	-	-	?	?	?	0	?	0	-	0	0	?	-	0	?	-	?	0	0	0	?	-	0	0	?	?	?	?	?	?	?	?	?	0	- 	0	0	0	0	3	0	0	0	0	0	0	0	0	0	0	0	0	?	0	0	0	0	?	-	-	0	0	-	-	2	-	?	?	?	-	0	0	?	?	?	?	?	-	-	-	-	-	-	-	-	-	-	0	0	?	?	?	?	?	?	?	?	?	?	?	?	?	?	?	?	?	?	?	?	?	?	?	?	?	?	?	?	?	?	?	?	?	?	?	?	?	?	?	?	?	?	?	?	0	0	0	0	?	?	?	?	?	?	?	?	?	?	?	?	?	?	?	?	?	?	?	?	?	?	?
Alalcomenaeus_[Megacheira]		0	0	0	0	?	0	?	?	0	-	0	0	1	?	?	?	0	0	?	?	?	?	?	0	0	-	1	0	?	0	0	-	-	0	-	-	0	?	?	?	0	?	0	-	0	0	?	-	0	?	-	?	0	0	0	?	-	0	0	?	?	?	?	?	?	?	?	?	0	- 	0	0	0	0	4	0	0	0	0	0	0	0	0	0	0	0	0	?	0	0	0	0	?	-	-	0	1	0	?	1	?	?	?	?	-	0	0	?	?	1	?	?	-	-	-	-	-	-	-	-	-	-	0	0	?	?	?	?	?	?	?	?	?	?	?	?	?	?	?	?	?	?	?	?	?	?	?	?	?	?	?	?	?	?	?	?	?	?	?	?	?	?	?	?	?	?	?	?	0	0	0	0	?	?	?	?	?	?	?	?	?	?	?	?	?	?	?	?	?	?	?	?	?	?	?
Leanchoilia_[Megacheira]		0	0	?	0	?	0	?	?	?	-	0	0	?	?	?	?	0	0	?	?	?	?	?	0	0	-	1	0	?	0	0	-	-	0	-	-	0	?	?	?	0	?	0	-	0	0	?	-	0	?	-	?	0	?	0	?	-	0	0	?	?	?	?	?	?	?	?	?	?	?	0	0	0	0	4	0	0	0	0	0	0	0	0	0	0	0	0	?	0	0	0	0	?	-	-	0	1	0	?	1	?	?	?	?	-	0	0	?	?	?	?	?	-	-	-	-	-	-	-	-	-	-	?	?	?	?	?	?	?	?	?	?	?	?	?	?	?	?	?	?	?	?	?	?	?	?	?	?	?	?	?	?	?	?	?	?	?	?	?	?	?	?	?	?	?	?	?	?	0	0	0	0	?	?	?	?	?	?	?	?	?	?	?	?	?	?	?	?	?	?	?	?	?	?	?
Achelia_[Pycnogonida]			0	0	0	0	0	0	0	-	0	-	0	1	[01]	0	0	-	0	1	0	0	0	?	?	-	-	-	0	0	0	0	1	0	2	0	-	1	0	0	0	0	0	0	0	-	0	0	0	0	0	0	0	0	1	1	0	0	0	0	2	0	0	?	?	?	0	0	0	0	1	0	0	0	-	0	9	0	-	-	-	-	-	-	-	-	0	-	-	0	-	-	-	-	0	-	-	0	0	-	-	0	3	0	0	-	-	-	0	0	0	-	0	0	2	-	-	-	-	-	-	-	-	-	0	0	0	-	-	0	1	?	?	0	0	-	?	?	?	?	-	-	-	-	-	-	-	?	-	?	?	?	?	?	?	?	?	?	?	?	0	0	-	-	-	-	0	0	-	-	-	-	0	0	0	-	0	0	0	0	0	?	0	0	0	0	0	?	0	0	?	0	0	0	0	0	0
Callipallene_[Pycnogonida]		0	0	0	0	0	0	0	-	0	-	0	1	[01]	0	0	-	0	1	0	0	0	?	?	-	-	-	0	0	0	0	1	0	2	0	-	1	0	0	0	0	0	0	0	-	0	0	0	0	0	0	0	0	1	1	0	0	0	0	2	0	0	?	?	?	0	0	0	0	1	0	0	0	-	0	9	0	-	-	-	-	-	-	-	-	0	-	-	0	-	-	-	-	0	-	-	0	0	-	-	0	3	0	0	-	-	-	0	0	0	-	0	0	2	-	-	-	-	-	-	-	-	-	0	0	0	-	-	0	1	?	?	0	0	-	?	?	?	?	-	-	-	-	-	-	-	?	-	?	?	?	?	?	?	?	?	?	?	?	0	0	-	-	-	-	0	0	-	-	-	-	0	0	0	-	0	0	0	0	0	?	0	0	0	0	0	?	0	0	?	0	0	0	0	0	0
Endeis_[Pycnogonida]			0	0	0	0	0	0	0	-	0	-	0	1	[01]	0	0	-	0	1	0	0	0	?	?	-	-	-	0	0	0	0	1	-	2	0	-	1	0	0	0	0	0	0	0	-	0	0	0	0	0	0	0	0	-	1	0	0	0	0	2	0	0	?	?	?	0	0	0	0	1	0	0	0	-	0	9	0	-	-	-	-	-	-	-	-	0	-	-	0	-	-	-	-	0	-	-	0	0	-	-	0	3	0	0	-	-	-	0	0	0	-	0	0	2	-	-	-	-	-	-	-	-	-	0	0	0	-	-	0	1	?	?	0	0	-	?	?	?	?	-	-	-	-	-	-	-	?	-	?	?	?	?	?	?	?	?	?	?	?	0	0	-	-	-	-	0	0	-	-	-	-	0	0	0	-	0	0	0	0	0	?	0	0	0	0	0	?	0	0	?	0	0	0	0	0	0
Colossendeis_[Pycnogonida]		0	0	0	0	0	0	0	-	0	-	0	1	[01]	0	0	-	0	1	0	0	0	?	?	-	-	-	0	0	0	0	1	-	2	0	-	1	0	0	0	0	0	0	0	-	0	0	0	0	0	0	0	0	1	1	0	0	0	0	2	0	0	?	?	?	0	0	0	0	1	0	0	0	-	0	9	0	-	-	-	-	-	-	-	-	0	-	-	0	-	-	-	-	0	-	-	0	0	-	-	0	3	0	0	-	-	-	0	0	0	-	0	0	2	-	-	-	-	-	-	-	-	-	0	0	0	-	-	0	1	?	?	0	0	-	?	?	?	?	-	-	-	-	-	-	-	?	-	?	?	?	?	?	?	?	?	?	?	?	0	0	-	-	-	-	0	0	-	-	-	-	0	0	0	-	0	0	0	0	0	?	0	0	0	0	0	?	0	0	?	0	0	0	0	0	0
Haliestes_[Pycnogonida]			0	0	0	0	0	0	0	-	0	-	0	1	[01]	0	0	-	0	?	0	?	0	?	?	0	0	-	0	0	0	0	0	0	2	0	-	1	?	?	0	?	0	?	0	-	0	0	0	0	0	?	?	0	1	1	0	0	0	0	2	?	0	?	?	?	0	0	0	0	1	0	0	0	0	0	9	0	-	-	-	-	-	-	-	-	0	-	-	?	-	-	-	-	0	-	-	0	0	-	-	?	?	?	?	?	?	-	0	0	0	?	?	0	2	-	-	-	-	-	-	-	-	-	?	?	?	?	?	?	?	?	?	?	?	?	?	?	?	?	-	-	-	-	-	-	-	?	-	?	?	?	?	?	?	?	?	?	?	?	?	?	-	-	-	-	?	?	-	-	-	-	0	0	?	?	?	?	?	?	?	?	?	?	?	?	?	?	?	?	?	?	?	?	?	?	?
Palaeoisopus_[Pycnogonida]		0	0	0	0	?	0	0	-	0	-	0	1	[01]	0	0	-	0	?	?	?	?	?	?	0	0	-	1	0	?	0	0	0	2	0	-	1	?	?	?	?	0	?	0	-	0	0	0	0	0	?	?	0	1	1	0	0	0	0	2	?	0	?	?	?	0	0	0	0	1	0	0	0	0	0	8	0	-	-	0	0	-	-	0	0	0	0	-	?	0	0	0	0	?	?	?	0	0	-	-	0	?	?	?	?	?	-	0	0	0	?	?	0	2	-	-	-	-	-	-	-	-	0	?	?	?	?	?	?	?	?	?	?	?	?	?	?	?	?	?	?	?	?	?	?	?	?	?	?	?	?	?	?	?	?	?	?	?	?	?	?	?	?	?	?	?	?	?	?	0	0	0	0	?	?	?	?	?	?	?	?	?	?	?	?	?	?	?	?	?	?	?	?	?	?	?
Limulus_[Xiphosura]			1	1	1	1	0	0	3	-	1	0	1	0	1	0	0	-	0	0	0	0	0	0	-	0	0	-	1	0	0	0	1	1	2	0	-	0	0	0	0	0	0	0	0	-	0	0	0	2	0	0	0	0	0	0	0	0	0	0	1	0	1	0	0	0	1	1	-	0	0	0	1	0	1	1	3	1	-	0	0	0	0	0	0	2	0	0	0	0	0	0	0	0	0	0	-	0	1	0	1	1	2	0	0	-	-	0	0	0	0	1	0	0	0	1	0	0	0	0	1	-	-	0	1	0	1	0	0	0	0	0	1	0	0	0	0	0	-	0	0	1	0	0	0	0	0	0	0	?	0	0	0	0	0	0	0	0	0	0	0	0	-	0	0	0	0	1	0	0	0	0	0	0	0	-	0	0	0	0	0	0	0	0	0	0	0	?	0	0	1	0	0	0	0	0	1
Carcinoscorpius_[Xiphosura]		1	1	1	1	0	0	3	-	1	0	1	0	1	0	0	-	0	0	0	0	0	0	-	0	0	-	1	0	0	0	1	1	2	0	-	0	0	0	0	0	0	0	0	-	0	0	0	2	0	0	0	0	0	0	0	0	0	0	1	0	1	0	0	0	1	1	-	0	0	0	1	0	1	1	3	1	-	0	0	0	0	0	0	2	0	0	0	0	0	0	0	0	0	0	-	0	1	0	1	1	2	0	0	-	-	0	0	0	0	1	0	0	0	1	0	0	0	0	1	-	-	0	1	0	1	0	0	0	0	0	1	0	0	0	0	0	-	0	0	1	0	0	0	0	0	0	0	?	0	0	0	0	0	0	0	0	0	0	0	0	-	0	0	0	0	1	0	0	0	0	0	0	0	-	0	0	0	0	0	2	0	0	0	0	?	?	0	0	1	0	0	0	0	0	1
Dibasterium_[Xiphosura]			1	0	0	0	?	0	3	-	0	0	0	0	1	?	?	?	0	0	?	?	?	?	?	0	0	-	1	0	0	0	0	-	-	0	-	0	?	?	?	?	0	?	0	-	0	0	?	2	0	?	0	0	0	0	0	?	0	0	0	?	1	?	?	?	?	1	-	0	0	?	1	0	1	0	2	?	?	0	0	0	0	0	0	0	0	0	0	?	0	?	0	0	?	?	?	0	0	-	-	2	-	?	?	?	?	0	0	?	?	?	?	0	0	0	0	0	0	0	?	-	-	0	?	?	?	?	?	?	?	?	?	?	?	?	?	?	?	?	?	?	?	?	?	?	?	?	?	?	?	?	?	?	?	?	?	?	?	?	?	?	?	?	?	?	?	?	?	?	0	0	?	?	?	?	?	?	?	?	?	?	?	?	?	?	?	?	?	?	?	?	?	?	?	?	?
Offacolus_[Xiphosura]			1	0	0	0	?	0	3	-	0	0	1	0	?	?	?	?	0	0	?	?	?	?	?	0	0	-	1	0	0	0	0	-	-	0	-	0	?	?	?	?	0	?	0	-	0	0	?	2	0	?	0	0	0	?	0	?	0	0	0	?	1	?	?	?	?	1	-	0	0	0	1	0	1	0	5	?	?	0	0	0	0	0	0	0	0	0	0	?	0	?	0	0	?	?	?	0	0	-	-	2	-	?	?	?	?	0	0	?	?	?	?	0	0	0	0	0	0	0	?	-	-	0	?	?	?	?	?	?	?	?	?	?	?	?	?	?	?	?	?	?	?	?	?	?	?	?	?	?	?	?	?	?	?	?	?	?	?	?	?	?	?	?	?	?	?	?	?	?	0	0	?	?	?	?	?	?	?	?	?	?	?	?	?	?	?	?	?	?	?	?	?	?	?	?	?
Weinbergina_[Xiphosura]			1	1	0	1	?	0	3	-	1	0	0	0	?	?	?	?	0	0	?	?	?	?	?	0	0	-	1	0	0	0	1	?	2	0	?	?	?	?	?	?	0	?	0	-	0	0	?	0	0	?	0	0	0	0	0	?	0	0	?	?	1	?	?	?	0	1	-	0	0	0	0	0	1	0	3	1	?	0	0	0	0	0	0	0	0	0	0	?	0	?	0	0	?	?	?	0	1	0	?	?	?	?	?	?	?	0	0	?	?	?	?	?	0	0	0	0	0	0	?	-	-	0	?	?	?	?	?	?	?	?	?	?	?	?	?	?	?	?	?	?	?	?	?	?	?	?	?	?	?	?	?	?	?	?	?	?	?	?	?	?	?	?	?	?	?	?	?	?	0	0	?	?	?	?	?	?	?	?	?	?	?	?	?	?	?	?	?	?	?	?	?	?	?	?	?
Atypoides_[Araneae]			1	0	0	0	0	0	0	0	0	0	0	0	0	1	0	0	0	1	1	0	0	1	?	0	0	-	0	-	-	-	2	-	1	1	0	1	1	1	1	0	0	0	0	-	0	0	0	0	0	0	0	0	0	1	0	0	0	0	2	1	1	0	0	0	0	0	1	0	1	0	0	0	1	0	1	2	0	0	0	0	0	0	0	0	1	0	0	1	1	1	1	0	0	0	-	0	1	2	0	1	1	1	1	0	0	0	0	1	1	1	1	0	0	0	0	1	1	1	0	-	-	0	0	1	1	0	0	1	0	1	1	2	0	0	0	-	0	0	1	0	0	1	1	0	0	0	0	0	0	0	0	0	0	0	0	0	0	0	1	1	0	1	0	0	1	1	1	0	0	0	1	0	0	-	0	0	0	0	1	3	1	1	1	1	0	0	0	0	0	0	1	0	0	0	1
Liphistius_[Araneae]			1	0	0	0	0	0	0	0	0	0	0	0	0	1	0	0	0	1	1	0	0	1	1	0	0	-	0	-	-	-	2	-	1	1	1	1	1	1	1	0	0	0	0	-	0	0	0	0	0	0	0	0	0	1	0	0	0	0	2	1	1	0	0	0	0	0	1	0	1	0	0	0	1	0	1	2	0	0	0	0	0	0	0	0	1	0	0	1	1	1	1	0	0	0	-	0	1	2	0	1	1	1	1	0	0	0	0	1	1	0	1	0	0	0	0	1	1	1	0	-	-	0	0	1	1	0	0	1	0	1	1	2	0	0	0	-	0	0	1	0	0	1	1	0	0	0	0	0	0	0	0	0	0	0	0	0	0	0	1	1	0	1	0	0	1	1	1	0	0	0	1	0	0	-	0	0	0	0	1	3	1	1	1	1	0	0	0	0	0	0	1	0	0	0	1
Aphonopelma_[Araneae]			1	0	0	0	0	0	0	0	0	0	0	0	0	1	0	0	0	1	1	0	0	1	0	0	0	-	0	-	-	-	2	-	1	1	0	1	1	1	1	0	0	0	0	-	0	0	0	0	0	0	0	0	0	1	0	0	0	0	2	1	1	0	0	0	0	0	1	0	1	0	0	0	1	0	1	2	0	0	0	0	0	0	0	0	1	0	0	1	1	1	1	0	0	0	-	0	1	2	0	1	1	1	1	0	0	0	0	1	1	1	1	0	0	0	0	1	1	1	0	-	-	0	0	1	1	0	0	1	0	1	1	2	0	0	0	-	0	0	1	0	0	1	1	0	0	0	0	0	0	0	0	0	0	0	0	0	0	0	1	1	0	1	0	0	1	1	1	0	0	0	1	0	0	-	0	0	0	0	1	3	1	1	1	1	0	0	0	0	0	0	1	0	0	0	1
Nesticus_[Araneae]			1	0	0	0	0	0	0	0	0	0	0	0	0	1	0	0	0	1	1	0	0	1	?	0	0	-	0	-	-	-	2	-	1	1	2	1	1	1	1	0	0	0	0	-	0	0	0	0	0	0	0	0	0	1	0	0	0	0	2	1	1	0	0	0	0	0	1	0	1	0	0	0	1	0	1	2	0	0	0	0	0	0	0	0	1	0	0	1	1	1	1	0	0	0	-	0	1	2	0	1	1	1	1	0	0	0	0	1	1	0	1	0	[01]	0	1	1	1	1	0	-	-	0	0	1	1	0	0	1	0	1	0	2	0	0	0	-	0	0	1	0	0	1	0	0	0	0	0	0	0	0	0	0	0	0	0	0	0	0	1	1	0	1	0	0	1	1	1	0	0	0	1	0	0	-	0	0	0	0	1	3	1	1	1	1	0	0	0	0	0	0	1	0	0	0	1
Tetragnathidae_[Araneae]		1	0	0	0	0	0	0	0	0	0	0	0	0	1	0	0	0	1	1	0	0	1	?	0	0	-	0	-	-	-	2	-	1	1	2	1	1	1	1	0	0	0	0	-	0	0	0	0	0	0	0	0	0	1	0	0	0	0	2	1	1	0	0	0	0	0	1	0	1	0	0	0	1	0	1	2	0	0	0	0	0	0	0	0	1	0	0	1	1	1	1	0	0	0	-	0	1	2	0	1	1	1	1	0	0	0	0	1	1	0	1	0	[01]	0	1	1	1	1	0	-	-	0	0	1	1	0	0	1	0	1	0	2	0	0	0	-	0	0	1	0	0	1	0	0	0	0	0	0	0	0	0	0	0	0	0	0	0	0	1	1	0	1	0	0	1	1	1	0	0	0	1	0	0	-	0	0	0	0	1	3	1	1	1	1	0	0	0	0	0	0	1	0	0	0	1
Corinnidae_[Araneae]			1	0	0	0	0	0	0	0	0	0	0	0	0	1	0	0	0	1	1	0	0	1	?	0	0	-	0	-	-	-	2	-	1	1	2	1	1	1	1	0	0	0	0	-	0	0	0	0	0	0	0	0	0	1	0	0	0	0	2	1	1	0	0	0	0	0	1	0	1	0	0	0	1	0	1	2	0	0	0	0	0	0	0	0	1	0	0	1	1	1	1	0	0	0	-	0	1	2	0	1	1	1	1	0	0	0	0	1	1	0	1	0	[01]	0	1	1	1	1	0	-	-	0	0	1	1	0	0	1	0	1	0	2	0	0	0	-	0	0	1	0	0	1	0	0	0	0	0	0	0	0	0	0	0	0	0	0	0	0	1	1	0	1	0	0	1	1	1	0	0	0	1	0	0	-	0	0	0	0	1	3	1	1	1	1	0	0	0	0	0	0	1	0	0	0	1
Pholcidae_[Araneae]			1	0	0	0	0	0	0	0	0	0	0	0	0	1	0	0	0	1	1	0	0	1	?	0	0	-	0	-	-	-	2	-	1	1	2	1	1	1	1	0	0	0	0	-	0	0	0	0	0	0	0	0	0	1	0	0	0	0	2	1	1	0	0	0	0	0	1	0	1	0	0	0	1	0	1	2	0	0	0	0	0	0	0	0	1	0	0	1	1	1	1	0	0	0	-	0	1	2	0	1	1	1	1	0	0	0	0	1	1	0	1	0	[01]	0	1	1	1	1	0	-	-	0	0	1	1	0	0	1	0	1	0	2	0	0	0	-	0	0	1	0	0	1	0	0	0	0	0	0	0	0	0	0	0	0	0	0	0	0	1	1	0	1	0	0	1	1	1	0	0	0	1	0	0	-	0	0	0	0	1	3	1	1	1	1	0	0	0	0	0	0	1	0	0	0	1
Lyssomanes_[Araneae]			1	0	0	0	0	0	0	0	0	0	0	0	0	1	0	0	0	1	1	0	0	1	?	0	0	-	0	-	-	-	2	-	1	1	2	1	1	1	1	0	0	0	0	-	0	0	0	0	0	0	0	0	0	1	0	0	0	0	2	1	1	0	0	0	0	0	1	0	1	0	0	0	1	0	1	2	0	0	0	0	0	0	0	0	1	0	0	1	1	1	1	0	0	0	-	0	1	2	0	1	1	1	1	0	0	0	0	1	1	0	1	0	[01]	0	1	1	1	1	0	-	-	0	0	1	1	0	0	1	0	1	0	2	0	0	0	-	0	0	1	0	0	1	0	0	0	0	0	0	0	0	0	0	0	0	0	0	0	0	1	1	0	1	0	0	1	1	1	0	0	0	1	0	0	-	0	0	0	0	1	3	1	1	1	1	0	0	0	0	0	0	1	0	0	0	1
Parastylonurus_[Eurypterida]		1	0	0	0	?	0	3	0	1	0	0	0	?	0	0	?	0	?	?	?	?	?	?	1	0	1	1	0	0	0	1	1	1	0	-	0	0	?	?	?	?	0	0	-	0	0	0	0	0	?	0	0	0	0	0	?	0	0	2	0	0	0	0	0	0	1	-	0	0	0	0	-	1	0	0	0	1	0	0	0	0	0	0	0	0	1	1	?	0	0	0	0	?	?	?	0	1	0	?	1	?	0	0	-	-	0	0	0	0	?	?	0	0	1	0	0	0	?	?	-	-	?	?	?	?	?	?	?	?	?	?	?	?	?	?	?	?	?	?	?	?	?	?	?	?	?	?	?	?	?	?	?	?	?	?	?	?	?	?	?	?	?	?	?	1	1	?	0	0	0	0	0	?	?	?	?	?	?	?	?	?	?	?	?	?	?	?	?	?	?	?	?	?	?	?
Mixopterus_[Eurypterida]		1	0	0	0	?	0	3	0	1	0	0	0	?	0	0	?	0	?	?	?	?	?	?	1	0	1	1	0	0	0	1	1	1	0	-	0	0	?	?	?	?	0	0	-	0	0	0	1	0	?	0	0	0	0	0	?	0	0	2	0	0	0	0	0	0	1	-	0	0	0	0	-	1	2	0	0	1	0	0	0	0	1	0	0	0	1	1	?	0	0	0	0	?	?	?	0	1	0	?	1	?	0	0	-	-	0	0	0	0	?	?	0	0	1	0	0	0	?	?	-	-	?	?	?	?	?	?	?	?	?	?	?	?	?	?	?	?	?	?	?	?	?	?	?	?	?	?	?	?	?	?	?	?	?	?	?	?	?	?	?	?	?	?	?	1	1	?	0	0	0	0	0	?	?	?	?	?	?	?	?	?	?	?	?	?	?	?	?	?	?	?	?	?	?	?
Eurypterus_[Eurypterida]		1	0	0	0	?	0	3	0	1	0	0	0	?	0	0	?	0	?	?	?	?	?	?	1	0	1	1	0	0	0	1	1	1	0	-	0	0	?	?	?	?	0	0	-	0	0	0	0	0	?	0	0	0	0	0	?	0	0	2	0	0	0	0	0	0	1	-	0	0	0	0	-	1	2	0	0	1	0	0	0	0	0	0	0	0	1	1	?	0	0	0	0	?	?	?	0	1	0	?	1	?	0	0	-	-	0	0	0	0	?	?	0	0	1	0	0	0	?	?	-	-	1	?	?	?	?	?	?	?	?	1	?	?	?	?	?	?	?	?	?	?	?	?	?	?	?	?	?	?	?	?	?	?	?	?	?	?	?	?	?	?	?	?	?	1	1	?	0	0	0	0	0	1	?	?	?	?	?	?	?	?	?	?	?	?	?	?	?	?	?	?	?	?	?	?
Chasmataspis_[Chasmataspidida]		1	0	0	1	?	0	3	?	?	0	1	0	?	?	?	?	?	?	?	?	?	?	?	1	0	2	1	0	0	0	?	?	?	?	?	?	?	?	?	?	?	?	?	-	?	?	?	?	?	?	?	?	0	0	?	?	?	?	1	?	?	?	?	?	?	1	-	0	0	0	1	0	1	0	0	0	1	0	0	0	0	1	0	1	?	?	?	?	?	?	0	0	?	?	?	0	1	0	?	1	?	?	?	?	?	0	0	?	?	?	?	?	?	?	?	?	?	?	?	?	?	0	?	?	?	?	?	?	?	?	?	?	?	?	?	?	?	?	?	?	?	?	?	?	?	?	?	?	?	?	?	?	?	?	?	?	?	?	?	?	?	?	?	?	?	?	?	?	0	0	?	?	?	?	?	?	?	?	?	?	?	?	?	?	?	?	?	?	?	?	?	?	?	?	?
Octoberaspis_[Chasmataspidida]		1	1	0	0	?	0	?	?	?	0	1	0	?	?	?	?	?	?	?	?	?	?	?	1	0	2	1	0	0	0	?	?	?	?	?	?	?	?	?	?	?	?	?	-	?	?	?	?	?	?	?	?	0	?	?	?	?	?	?	?	?	?	?	?	?	?	?	?	0	0	0	0	1	2	0	0	1	0	0	0	0	0	0	0	0	1	0	?	0	?	0	0	?	?	?	0	1	0	?	1	?	?	?	?	?	0	0	?	?	?	?	?	?	?	?	?	?	?	?	?	?	0	?	?	?	?	?	?	?	?	?	?	?	?	?	?	?	?	?	?	?	?	?	?	?	?	?	?	?	?	?	?	?	?	?	?	?	?	?	?	?	?	?	?	?	?	?	?	0	0	?	?	?	?	?	?	?	?	?	?	?	?	?	?	?	?	?	?	?	?	?	?	?	?	?
Waeringoscorpio_[Scorpiones]		1	0	0	0	?	0	1	0	?	0	0	0	?	?	?	?	0	?	?	?	?	?	?	1	0	1	1	0	1	0	?	?	?	?	?	?	?	?	?	?	?	?	?	-	0	0	0	3	0	?	1	0	0	1	0	?	?	0	2	?	1	?	?	?	0	0	?	0	1	0	0	0	1	0	0	0	0	0	0	0	0	0	0	0	1	0	0	?	?	?	0	0	?	?	?	0	?	?	?	1	?	?	?	?	?	?	0	?	?	?	?	?	?	?	?	?	?	?	?	?	?	?	?	?	?	?	?	?	?	?	?	?	?	?	?	?	?	?	?	?	?	?	?	?	?	?	?	?	?	?	?	?	?	?	?	?	?	?	?	?	?	?	?	?	?	?	?	?	0	0	0	0	?	?	?	?	?	?	?	?	?	?	?	?	?	?	?	?	?	?	?	?	?	?	?
Pulmonoscorpius_[Scorpiones]		1	0	0	0	?	0	1	0	0	0	0	0	?	?	?	?	1	1	?	?	?	?	?	1	0	1	1	0	1	0	1	0	2	0	3	1	0	?	?	?	0	?	0	-	0	0	0	3	0	?	1	0	0	1	0	?	0	0	2	?	1	?	?	?	0	0	0	0	1	0	0	0	1	0	0	0	0	0	0	0	0	0	0	0	1	0	0	?	0	?	0	0	?	?	?	0	1	1	?	1	?	?	0	-	-	1	0	?	?	?	?	?	0	1	1	0	1	?	?	-	-	0	?	?	?	?	?	?	?	?	?	?	?	?	?	?	?	?	?	?	?	?	?	?	?	?	?	?	?	?	?	?	?	?	?	?	?	?	?	?	?	?	?	?	?	1	?	0	0	0	0	0	?	?	?	?	?	?	?	?	?	?	?	?	?	?	?	?	?	?	?	?	?	?	?
Palaeoscorpius_[Scorpiones]		1	0	0	0	?	0	1	0	?	?	0	0	?	?	?	?	0	?	?	?	?	?	?	1	0	1	?	?	1	?	1	0	2	?	3	1	?	?	?	?	0	?	0	-	0	0	0	3	?	?	1	0	0	1	0	?	0	0	2	?	1	?	?	?	0	0	0	0	1	0	0	0	1	0	0	0	0	0	0	0	0	0	0	0	1	0	0	?	?	?	0	0	?	?	?	0	?	?	?	?	?	?	?	?	?	0	0	?	?	?	?	?	0	?	?	0	1	?	?	?	?	?	?	?	?	?	?	?	?	?	?	?	?	?	?	?	?	?	?	?	?	?	?	?	?	?	?	?	?	?	?	?	?	?	?	?	?	?	?	?	?	?	?	?	?	?	?	0	0	0	0	0	?	?	?	?	?	?	?	?	?	?	?	?	?	?	?	?	?	?	?	?	?	?	?
Compsoscorpius_[Scorpiones]		1	0	0	0	?	0	1	0	0	1	0	0	0	?	?	?	1	1	?	?	?	?	?	1	0	1	1	0	1	0	1	0	2	0	3	1	?	?	?	?	0	?	0	-	0	0	0	3	?	?	1	0	0	1	0	?	?	0	2	?	1	?	?	?	0	0	?	0	?	?	0	?	1	0	0	0	0	0	0	0	0	0	0	0	1	0	0	?	0	?	0	0	?	?	?	0	1	1	?	1	?	?	1	0	?	0	0	?	?	?	?	?	0	?	1	?	1	?	?	?	?	?	?	?	?	?	?	?	?	?	?	?	?	?	?	?	?	?	?	?	?	?	?	?	?	?	?	?	?	?	?	?	?	?	?	?	?	?	?	?	?	?	?	?	?	?	?	0	0	0	0	0	?	?	?	?	?	?	?	?	?	?	?	?	?	?	?	?	?	?	?	?	?	?	?
Proscorpius_[Scorpiones]		1	0	0	0	?	0	1	0	?	0	0	0	?	?	?	?	0	?	?	?	?	?	?	1	0	1	1	0	1	0	1	0	2	0	3	1	?	?	?	?	0	?	0	-	0	0	0	3	?	?	1	0	0	1	0	?	0	0	2	?	1	?	?	?	0	0	0	0	1	0	0	0	1	0	0	0	0	0	0	0	0	0	0	0	1	0	0	?	0	?	0	0	?	?	?	0	1	0	?	1	?	?	?	?	?	0	0	?	?	?	?	?	?	?	?	?	?	?	?	-	-	0	?	?	?	?	?	?	?	?	?	?	?	?	?	?	?	?	?	?	?	?	?	?	?	?	?	?	?	?	?	?	?	?	?	?	?	?	?	?	?	?	?	?	?	?	?	0	0	0	0	0	?	?	?	?	?	?	?	?	?	?	?	?	?	?	?	?	?	?	?	?	?	?	?
Pandinus_[Scorpiones]			1	0	0	0	0	0	1	0	0	1	0	0	0	0	0	-	1	1	0	0	1	0	-	1	0	1	1	0	1	0	1	0	2	0	3	1	0	0	0	0	0	0	0	-	0	0	0	3	0	0	1	0	0	1	0	0	0	0	2	0	1	1	2	0	0	0	0	0	1	0	0	0	1	0	0	0	0	0	0	0	0	0	0	0	1	0	0	0	0	0	0	0	0	0	-	0	1	1	1	1	0	1	1	0	0	1	0	?	?	1	1	0	0	1	1	0	1	1	0	-	-	0	0	0	1	0	0	1	0	0	1	0	0	0	0	1	-	0	1	0	1	1	0	0	0	0	0	0	0	0	0	0	0	1	1	1	1	1	1	1	0	1	0	0	1	1	1	0	0	0	0	0	1	1	0	0	0	0	0	2	0	0	0	0	0	1	0	1	1	0	0	0	0	0	1
Belisarius_[Scorpiones]			1	0	0	0	0	0	1	0	0	1	0	0	0	0	0	-	1	1	0	0	1	0	-	1	0	1	1	0	1	0	1	0	2	0	3	1	0	0	0	0	0	0	0	-	0	0	0	3	0	0	1	0	0	1	0	0	0	0	2	0	1	1	2	0	0	0	1	0	1	0	0	0	1	0	0	0	0	0	0	0	0	0	0	0	1	0	0	0	0	0	0	0	0	0	-	0	1	1	1	1	0	1	1	0	0	1	0	?	?	1	1	0	0	1	1	0	1	1	0	-	-	0	0	0	1	0	0	1	0	0	1	0	0	0	0	1	-	0	1	0	1	1	0	0	0	0	0	0	0	0	0	0	0	1	1	1	1	1	1	1	0	1	0	0	1	1	1	0	0	0	0	0	1	1	0	0	0	0	0	0	0	0	0	0	0	1	0	1	1	0	0	0	0	0	1
Androctonus_[Scorpiones]		1	0	0	0	0	0	1	0	0	1	0	0	0	0	0	-	1	1	0	0	1	0	-	1	0	1	1	0	1	0	1	0	2	0	3	1	0	0	0	0	0	0	0	-	0	0	0	3	0	0	1	0	0	1	0	0	0	0	2	0	1	1	2	0	0	0	1	0	1	0	0	0	1	0	0	0	0	0	0	0	0	0	0	0	1	0	0	0	0	0	0	0	0	0	-	0	1	1	1	1	0	1	1	0	0	1	0	?	?	1	1	0	0	1	1	0	1	1	0	-	-	0	0	0	1	0	0	1	0	0	1	0	0	0	0	1	-	0	1	0	1	1	0	0	0	0	0	0	0	0	0	0	0	1	1	1	1	1	1	1	0	1	0	0	1	1	1	0	0	0	0	0	1	1	0	0	0	0	0	0	0	0	0	0	0	1	0	1	1	0	0	0	0	0	1
Pseudocellus_[Ricinulei]		1	0	0	0	0	1	2	0	0	0	0	0	0	1	0	0	0	1	0	1	0	0	-	1	0	0	0	-	-	-	2	-	1	[01]	2	0	0	0	0	0	0	0	0	-	1	?	0	2	0	0	0	0	0	1	0	0	0	1	2	0	0	0	1	0	0	0	0	0	1	0	0	0	?	0	1	0	0	0	0	1	0	1	1	0	1	0	0	?	0	0	0	0	0	0	-	0	1	?	0	2	-	1	0	-	-	0	0	1	1	0	0	0	1	-	-	-	-	-	-	2	0	0	0	0	1	0	0	1	0	1	0	2	0	0	0	-	-	0	?	?	0	1	0	0	?	0	?	0	0	0	0	0	0	2	-	2	1	0	1	0	-	1	0	0	1	1	1	0	0	0	0	1	0	-	0	0	0	0	1	2	0	0	0	1	0	0	0	0	0	1	0	0	0	0	1
Ricinoides_[Ricinulei]			1	0	0	0	0	1	2	0	0	0	0	0	0	1	0	0	0	1	0	1	0	0	-	1	0	0	0	-	-	-	2	-	1	[01]	2	0	0	0	0	0	0	0	0	-	1	?	0	2	0	0	0	0	0	1	0	0	0	1	2	0	0	0	1	0	0	0	0	0	1	0	0	0	?	0	1	0	0	0	0	1	0	1	1	0	1	0	0	?	0	0	0	0	0	0	-	0	1	?	0	2	-	1	0	-	-	0	0	1	1	0	0	0	1	-	-	-	-	-	-	2	0	0	0	0	1	0	0	1	0	1	0	2	0	0	0	-	-	0	?	?	0	1	0	0	?	0	?	0	0	0	0	0	0	2	-	2	1	0	1	0	-	1	0	0	1	1	1	0	0	0	0	1	0	-	0	0	0	0	1	2	0	0	0	1	0	0	0	0	0	1	0	0	0	0	1
Idmonarachne_[Idmonarachne]		1	0	0	0	0	0	0	0	0	0	0	0	?	?	?	0	0	?	?	?	?	?	0	0	0	-	0	-	-	-	2	-	1	1	1	1	?	?	?	0	0	0	0	-	0	0	0	0	0	?	0	0	0	1	0	0	0	0	2	?	1	?	?	?	0	0	1	0	1	0	0	0	1	0	?	2	0	0	?	?	0	1	?	0	1	0	0	?	?	?	0	0	?	?	?	?	?	?	?	?	?	?	?	?	?	0	0	?	?	?	?	?	?	?	?	?	?	?	?	?	?	?	?	?	?	?	?	?	?	?	?	?	?	?	?	?	?	?	?	?	?	?	?	?	?	?	?	?	?	?	?	?	?	?	?	?	?	?	?	?	?	?	?	?	?	?	?	?	0	0	0	0	?	?	?	?	?	?	?	?	?	?	?	?	?	?	?	?	?	?	?	?	?	?	?
Palaeocharinus_[Trigonotarbida]		1	0	0	0	?	0	3	0	1	0	0	0	0	1	1	0	0	1	0	1	0	1	0	0	0	-	0	-	-	-	2	-	1	1	0	0	0	0	0	0	0	0	0	-	0	0	0	2	0	0	1	0	0	1	0	0	0	0	2	1	1	1	0	0	0	0	0	0	1	0	0	0	1	0	1	0	0	0	1	1	0	1	1	0	1	0	0	?	?	0	0	1	?	?	?	0	1	1	?	1	?	1	0	-	?	0	0	?	?	?	?	?	0	0	0	1	1	1	0	0	2	0	0	?	?	?	?	?	?	?	?	?	?	?	?	-	?	?	?	?	?	?	?	?	?	?	?	?	?	?	?	?	?	?	?	?	?	?	?	?	?	?	?	?	?	?	?	?	0	0	0	0	?	?	?	?	?	?	?	?	?	?	?	?	?	?	?	?	?	?	?	?	?	?	?
Anthracomartus_[Trigonotarbida]		1	0	0	0	?	0	3	0	0	0	0	0	?	?	?	?	0	?	?	?	?	?	?	0	0	-	0	-	-	-	2	-	1	1	0	0	?	?	?	?	0	0	0	-	0	0	0	2	0	?	1	0	0	1	0	?	0	0	2	?	1	?	?	?	0	0	0	0	1	0	0	0	1	0	1	0	0	0	1	1	0	1	1	0	1	0	0	?	?	?	0	1	?	?	?	0	1	?	?	1	?	?	?	?	?	0	0	?	?	?	?	?	?	?	?	?	?	?	?	?	?	?	?	?	?	?	?	?	?	?	?	?	?	?	?	-	?	?	?	?	?	?	?	?	?	?	?	?	?	?	?	?	?	?	?	?	?	?	?	?	?	?	?	?	?	?	?	?	0	0	0	0	?	?	?	?	?	?	?	?	?	?	?	?	?	?	?	?	?	?	?	?	?	?	?
Eophrynus_[Trigonotarbida]		1	0	0	0	?	0	3	0	?	0	0	0	?	?	?	?	0	?	?	?	?	?	?	0	0	-	0	-	-	-	2	-	1	1	0	0	?	?	?	?	0	0	0	-	0	0	0	?	0	?	1	?	0	1	0	?	?	0	2	?	1	?	?	?	0	0	0	0	?	?	0	?	1	0	1	0	0	0	1	1	0	1	0	0	1	0	0	?	?	?	0	1	?	?	?	0	0	-	-	1	?	?	?	?	?	0	0	?	?	?	?	?	?	?	?	?	?	?	?	?	?	?	0	?	?	?	?	?	?	?	?	?	?	?	?	-	?	?	?	?	?	?	?	?	?	?	?	?	?	?	?	?	?	?	?	?	?	?	?	?	?	?	?	?	?	?	?	?	0	0	0	?	?	?	?	?	?	?	?	?	?	?	?	?	?	?	?	?	?	?	?	?	?	?	?
Plesiosiro_[Haptopoda]			1	1	0	0	?	0	2	1	?	0	0	0	?	?	0	?	0	?	?	?	?	?	?	0	0	-	0	-	-	-	2	-	1	1	0	0	?	?	?	?	0	0	0	-	0	0	0	0	0	?	?	?	0	1	0	?	?	0	2	?	1	?	?	?	0	0	0	1	?	0	0	?	1	0	1	0	1	0	0	0	0	0	0	0	1	0	0	?	1	?	0	0	?	?	?	0	1	?	?	1	?	?	?	?	?	0	0	?	?	?	?	?	?	?	?	?	1	?	?	?	?	?	?	?	?	?	?	?	?	?	?	?	?	?	?	?	?	?	?	?	?	?	?	?	?	?	?	?	?	?	?	?	?	?	?	?	?	?	?	?	?	?	?	?	?	?	?	?	0	0	0	0	?	?	?	?	?	?	?	?	?	?	?	?	?	?	?	?	?	?	?	?	?	?	?
Trithyreus_[Schizomida]			0	0	0	0	0	0	2	1	0	-	0	0	0	1	0	1	0	1	0	0	0	1	?	1	0	0	1	1	0	1	2	-	1	1	0	1	0	1	0	0	0	0	0	-	1	0	0	1	0	0	1	0	0	1	1	1	1	0	2	1	1	0	0	1	0	0	[01]	1	1	0	0	0	1	0	1	0	0	0	0	0	0	0	0	0	1	0	0	1	1	0	0	0	1	0	-	0	0	-	-	2	-	1	1	1	0	0	0	0	0	1	1	0	0	0	1	1	1	1	0	-	-	0	0	0	1	1	1	1	0	1	0	2	0	1	1	-	?	1	1	0	0	1	1	1	1	1	?	?	?	1	1	1	1	2	-	2	0	1	1	1	1	1	1	1	1	1	1	0	0	0	0	0	1	2	0	1	1	0	1	3	0	0	1	1	0	0	0	0	0	0	0	?	0	0	1
Stenochrus_[Schizomida]			0	0	0	0	0	0	2	1	0	-	0	0	0	1	0	1	0	1	0	0	0	1	1	1	0	0	1	1	0	1	2	-	1	1	0	1	0	1	0	0	0	0	0	-	1	0	0	1	0	0	1	0	0	1	1	1	1	0	2	1	1	0	0	1	0	0	[01]	1	1	0	0	0	1	0	1	0	0	0	0	0	0	0	0	0	1	0	0	1	1	0	0	0	1	0	-	0	1	4	0	2	-	1	1	1	0	0	0	0	0	1	1	0	0	0	1	1	1	1	0	-	-	0	0	0	1	1	1	1	0	1	0	2	0	1	1	-	?	1	1	0	0	1	1	1	1	1	1	0	1	1	1	1	1	2	-	2	0	1	1	1	1	1	1	1	1	1	1	0	0	0	0	0	1	2	0	1	1	0	1	3	0	0	1	1	0	0	0	0	0	0	0	?	0	0	1
Mastigoproctus_[Thelyphonida]		1	0	0	0	0	0	2	1	?	0	0	0	0	1	0	1	0	1	0	0	0	1	1	1	0	0	1	1	0	0	2	-	1	1	0	1	0	1	0	0	0	0	0	-	1	0	0	1	0	0	1	0	0	1	1	1	1	0	2	1	1	0	0	1	0	0	0	1	1	0	0	0	1	0	1	0	0	0	0	0	0	0	0	0	1	0	0	1	1	0	0	0	1	0	-	0	1	[12]	0	1	0	1	1	1	0	0	0	0	0	1	1	0	0	0	0	1	1	1	0	-	-	0	0	0	1	1	1	1	0	1	0	2	0	1	1	-	1	1	1	0	0	1	1	1	1	1	1	1	1	1	1	1	1	0	0	0	0	0	1	1	1	1	1	1	1	1	1	0	0	0	0	0	1	2	0	1	1	0	1	3	0	0	0	1	0	0	0	0	0	0	0	1	0	0	1
Paraphrynus_[Amblypygi]			1	0	0	0	0	0	0	1	0	0	0	0	0	1	0	1	0	1	0	0	0	1	1	1	0	0	0	-	-	-	2	-	1	1	0	1	0	1	0	0	0	0	0	-	0	0	0	1	1	0	1	0	0	1	1	1	?	0	2	1	1	0	0	1	0	0	0	1	1	0	0	0	1	0	1	2	0	0	0	0	0	0	0	0	1	0	0	1	1	0	0	1	0	0	-	0	1	2	0	1	0	1	1	0	0	0	0	0	0	0	1	0	0	0	0	1	1	1	0	-	-	0	0	1	1	1	0	1	0	1	0	2	0	1	1	-	1	1	1	0	0	1	1	1	1	1	1	1	1	1	1	1	1	0	0	0	0	0	1	0	-	1	1	1	1	1	1	0	0	0	0	0	1	1	0	1	1	0	1	3	1	1	0	1	0	0	0	0	0	0	1	1	0	0	1
Paraphrynus_[Amblypygi]			1	0	0	0	0	0	0	1	0	0	0	0	0	1	0	1	0	1	0	0	0	1	1	1	0	0	0	-	-	-	2	-	1	1	0	1	0	1	0	0	0	0	0	-	0	0	0	1	1	0	1	0	0	1	1	1	?	0	2	1	1	0	0	1	0	0	0	1	1	0	0	0	1	0	1	2	0	0	0	0	0	0	0	0	1	0	0	1	1	0	0	1	0	0	-	0	1	2	0	1	0	1	1	0	0	0	0	0	0	0	1	0	0	0	0	1	1	1	0	-	-	0	0	1	1	1	0	1	0	1	0	2	0	1	1	-	1	1	1	0	0	1	1	1	1	1	1	1	1	1	1	1	1	0	0	0	0	0	1	0	-	1	1	1	1	1	1	0	0	0	0	0	1	1	0	1	1	0	1	3	1	1	0	1	0	0	0	0	0	0	1	1	0	0	1
Musicodamon_[Amblypygi]			1	0	0	0	0	0	0	1	0	0	0	0	0	1	0	1	0	1	0	0	0	1	1	1	0	0	0	-	-	-	2	-	1	1	0	1	0	1	0	0	0	0	0	-	0	0	0	1	1	0	1	0	0	1	1	1	?	0	2	1	1	0	0	1	0	0	0	1	1	0	0	0	1	0	1	2	0	0	0	0	0	0	0	0	1	0	0	1	1	0	0	1	0	0	-	0	1	2	0	1	0	1	1	0	0	0	0	0	0	0	1	0	0	0	0	1	1	1	0	-	-	0	0	1	1	1	0	1	0	1	0	2	0	1	1	-	1	1	1	0	0	1	1	1	1	1	1	1	1	1	1	1	1	0	0	0	0	0	1	0	-	1	1	1	1	1	1	0	0	0	0	0	1	1	0	1	1	0	1	3	1	1	0	1	0	0	0	0	0	0	1	1	0	0	1
Charinus_[Amblypygi]			1	0	0	0	0	0	0	1	0	0	0	0	0	1	0	1	0	1	0	0	0	1	1	1	0	0	0	-	-	-	2	-	1	1	0	1	0	1	0	0	0	0	0	-	0	0	0	1	1	0	1	0	0	1	1	1	?	0	2	1	1	0	0	1	0	0	0	1	1	1	0	0	1	0	1	2	0	0	0	0	0	0	0	0	1	0	0	1	1	0	0	1	0	0	-	0	1	2	0	1	0	1	1	0	0	0	0	0	0	0	1	0	0	0	0	1	1	1	0	-	-	0	0	1	1	1	0	1	0	1	1	2	0	1	1	-	1	1	1	0	0	1	1	1	1	1	?	?	1	1	1	1	1	0	0	0	0	0	1	0	-	1	1	1	1	1	1	0	0	0	0	0	1	1	0	1	1	0	1	3	1	1	0	1	0	0	0	0	0	0	1	1	0	0	1
Eukoenenia_B_[Palpigradi]		0	0	0	0	0	0	0	1	0	-	0	0	0	0	0	-	0	1	0	0	0	1	0	1	0	0	1	1	0	0	1	1	2	0	-	1	0	0	0	0	0	0	0	-	0	0	0	0	0	0	0	0	0	1	0	0	0	0	2	0	1	0	0	0	0	0	[01]	0	1	0	0	0	?	0	2	2	0	0	0	0	0	0	0	0	1	0	0	?	0	0	0	1	0	0	-	0	0	-	-	2	-	0	1	-	-	0	0	0	0	1	0	1	2	-	-	-	-	-	-	-	-	0	0	0	1	0	0	0	0	1	0	1	0	0	0	0	0	0	1	?	0	1	1	0	0	0	0	0	0	0	0	0	0	0	0	0	0	0	1	0	-	1	0	0	1	1	1	0	0	0	0	0	?	?	0	0	0	1	-	-	0	-	-	0	0	-	0	?	0	0	?	?	0	0	1
Eukoenenia_A_[Palpigradi]		0	0	0	0	0	0	0	1	0	-	0	0	0	0	0	-	0	1	0	0	0	1	0	1	0	0	1	1	0	0	1	1	2	0	-	1	0	0	0	0	0	0	0	-	0	0	0	0	0	0	0	0	0	1	0	0	0	0	2	0	1	0	0	0	0	0	[01]	0	1	0	0	0	?	0	2	2	0	0	0	0	0	0	0	0	1	0	0	?	0	0	0	1	0	0	-	0	0	-	-	2	-	0	1	-	-	0	0	0	0	1	0	1	2	-	-	-	-	-	-	-	-	0	0	0	1	0	0	0	0	1	0	1	0	0	0	0	0	0	1	?	0	1	1	0	0	0	0	0	0	0	0	0	0	0	0	0	0	0	1	0	-	1	0	0	1	1	1	0	0	0	0	0	?	?	0	0	0	1	-	-	0	-	-	0	0	-	0	?	0	0	?	?	0	0	1
Uraraneida_[Uraraneida]			1	0	0	0	?	0	0	0	?	0	0	0	?	?	0	?	0	?	?	?	?	?	?	0	0	-	1	1	0	0	2	-	1	1	?	1	1	?	1	?	0	0	0	-	0	0	0	?	?	?	?	?	0	1	0	?	0	0	2	?	1	0	0	0	0	0	0	0	1	0	0	0	1	0	?	2	0	0	0	0	0	0	0	0	1	0	0	?	0	1	0	0	?	?	?	0	?	?	?	?	?	1	0	-	-	0	0	?	?	?	?	?	?	?	?	?	?	?	?	?	?	?	?	?	?	?	?	?	?	?	?	?	?	?	?	?	?	?	?	?	?	?	?	?	?	?	?	?	?	?	?	?	?	?	?	?	?	?	?	?	?	?	?	?	?	?	?	?	?	?	?	?	?	?	?	?	?	?	?	?	?	?	?	?	?	?	?	?	?	?	?	?	?	?	?
Eophalangium_[Opiliones]		1	0	0	0	?	0	0	?	1	1	0	0	?	?	?	?	?	0	?	?	?	?	?	0	1	-	0	-	-	-	1	1	2	0	-	0	0	?	0	0	0	?	0	-	0	0	0	?	?	?	?	?	0	1	0	?	?	?	2	0	?	?	?	?	?	?	?	?	?	?	?	?	?	0	[34]	0	0	0	0	0	0	0	0	0	1	0	-	?	0	0	0	0	0	0	-	0	?	?	?	1	?	?	?	?	?	0	?	?	?	?	?	?	1	-	-	-	-	-	-	?	?	0	?	?	?	?	?	?	?	?	?	?	?	?	?	?	?	?	?	?	?	?	?	?	?	?	?	?	?	?	?	?	?	?	?	?	?	?	?	?	?	?	?	?	1	1	1	1	1	1	?	?	?	?	?	?	?	?	?	?	?	?	?	?	?	?	?	?	?	?	?	?	?	?	?
Hastocularis_[Opiliones]		1	0	0	0	1	0	0	?	0	0	0	0	0	?	?	?	0	0	?	?	?	?	?	0	1	-	0	-	-	-	1	1	2	0	-	0	?	?	?	?	0	?	0	-	0	0	0	?	?	?	?	?	0	1	0	?	0	1	2	?	1	?	?	?	0	0	0	0	1	?	0	?	?	0	[34]	0	0	0	0	0	0	0	0	0	1	0	-	?	0	?	0	0	0	0	-	0	1	?	?	1	?	?	?	?	?	0	?	?	?	?	?	?	?	?	?	?	?	?	?	?	?	?	?	?	?	?	?	?	?	?	?	?	?	?	?	?	?	?	?	?	?	?	?	?	?	?	?	?	?	?	?	?	?	?	?	?	?	?	?	?	?	?	?	?	1	1	1	1	?	1	?	0	?	?	?	?	?	?	?	?	?	?	?	?	?	?	?	?	?	?	?	?	?	?	?
Siro_[Opiliones]			1	0	0	0	1	0	1	0	0	0	0	0	0	0	0	-	1	0	0	0	1	0	-	0	1	-	0	-	-	-	1	1	2	0	-	1	0	0	0	0	0	0	0	-	0	0	0	0	0	0	0	0	0	1	0	0	0	0	2	0	1	1	2	0	0	0	0	0	1	0	0	0	?	0	[34]	0	0	0	0	0	0	0	0	0	1	0	-	1	0	0	0	0	0	0	-	0	0	-	-	0	?	1	0	-	-	0	0	0	0	1	0	0	1	-	-	-	-	-	-	0	1	0	0	0	1	0	0	0	0	0	1	0	0	0	0	1	-	0	?	?	1	1	1	0	0	0	0	0	0	0	0	0	0	2	-	0	0	0	1	1	0	1	0	0	1	1	1	1	1	1	0	0	0	-	0	0	0	0	0	0	0	0	0	0	0	-	0	0	0	0	0	0	0	0	1
Stylocellus_[Opiliones]			1	0	0	0	1	0	1	0	0	0	0	0	0	0	0	-	1	0	0	0	1	0	-	0	1	-	0	-	-	-	1	1	2	0	-	1	0	0	0	0	0	0	0	-	0	0	0	0	0	0	0	0	0	1	0	0	0	0	2	0	1	1	2	0	0	0	0	0	1	0	0	0	?	0	[34]	0	0	0	0	0	0	0	0	0	1	0	-	1	0	0	0	0	0	0	-	0	1	4	?	0	-	1	0	-	-	0	0	0	0	1	0	0	1	-	-	-	-	-	-	0	1	0	0	0	1	0	0	0	0	0	1	0	0	0	0	1	-	0	?	?	1	1	1	0	0	0	0	0	0	0	0	0	0	2	-	0	0	0	1	1	0	1	0	0	1	1	1	1	1	1	0	0	0	-	0	0	0	0	0	?	0	0	0	0	0	-	0	0	0	0	0	0	0	0	1
Sabacon_[Opiliones]			1	0	0	0	1	0	0	0	0	1	0	0	0	0	0	-	1	0	0	0	1	1	0	0	1	-	0	-	-	-	1	1	2	0	-	1	0	0	0	0	0	0	0	-	0	0	0	0	0	0	1	0	0	1	0	0	0	1	2	0	1	1	2	0	0	0	0	0	1	0	0	0	?	0	[34]	0	0	0	0	0	0	0	0	0	1	0	-	1	0	0	0	0	0	0	-	0	0	-	-	1	[02]	1	0	-	-	0	0	0	0	1	0	0	1	-	-	-	-	-	-	0	1	0	0	0	1	0	0	0	0	0	1	0	0	0	0	1	-	0	?	?	1	1	1	0	0	0	0	0	0	0	0	0	0	1	0	0	0	0	1	1	0	1	0	0	1	1	1	1	1	1	0	0	0	-	0	0	0	1	-	-	0	-	-	0	0	-	0	0	0	0	0	0	0	0	1
Nemastoma_[Opiliones]			1	0	0	0	1	0	0	0	0	0	0	0	0	0	0	-	1	0	0	0	1	1	0	0	1	-	0	-	-	-	1	1	2	0	-	1	0	0	0	0	0	0	0	-	0	0	0	0	0	0	1	0	0	1	0	0	0	1	2	0	1	1	2	0	0	0	0	0	1	0	0	0	?	0	[34]	0	0	0	0	0	0	0	0	0	1	0	-	1	0	0	0	0	0	0	-	0	0	-	-	1	[02]	1	0	-	-	0	0	0	0	1	0	0	1	-	-	-	-	-	-	0	1	0	0	0	1	0	0	0	0	0	1	0	0	0	0	1	-	0	?	?	1	1	1	0	0	0	0	0	0	0	0	0	0	1	0	0	0	0	1	1	0	1	0	0	1	1	1	1	1	1	0	0	0	-	0	0	0	1	-	-	0	-	-	0	0	-	0	0	0	0	0	0	0	0	1
Odiellus_[Opiliones]			1	0	0	0	1	0	0	0	0	1	0	0	0	0	0	-	1	0	0	0	1	1	0	0	1	-	0	-	-	-	1	1	2	0	-	1	0	0	0	0	0	0	0	-	0	0	0	0	0	0	0	0	0	1	0	0	0	1	2	0	1	1	2	0	0	0	0	0	1	0	0	0	?	0	[34]	0	0	0	0	0	0	0	0	0	1	0	-	1	0	0	0	0	0	0	-	0	0	-	-	1	[02]	1	0	-	-	0	0	0	0	1	0	0	1	-	-	-	-	-	-	0	1	0	0	0	1	0	0	0	0	0	1	0	0	0	0	1	-	0	?	?	1	1	1	0	0	0	0	0	0	0	0	0	0	1	0	0	0	0	1	1	0	1	0	0	1	1	1	1	1	1	0	0	0	-	0	0	0	1	-	-	0	-	-	0	0	-	0	0	0	0	0	0	0	0	1
Leiobunum_[Opiliones]			1	0	0	0	1	0	0	0	0	1	0	0	0	0	0	-	1	0	0	0	1	1	0	0	1	-	0	-	-	-	1	1	2	0	-	1	0	0	0	0	0	0	0	-	0	0	0	0	0	0	0	0	0	1	0	0	0	1	2	0	1	1	2	0	0	0	0	0	1	0	0	0	?	0	[34]	0	0	0	0	0	0	0	0	0	1	0	-	1	0	0	0	0	0	0	-	0	0	-	-	1	[02]	1	0	-	-	0	0	0	0	1	0	0	1	-	-	-	-	-	-	0	1	0	0	0	1	0	0	0	0	0	1	0	0	0	0	1	-	0	?	?	1	1	1	0	0	0	0	0	0	0	0	0	0	1	0	0	0	0	1	1	0	1	0	0	1	1	1	1	1	1	0	0	0	-	0	0	0	1	-	-	0	-	-	0	0	-	0	0	0	0	0	0	0	0	1
Caddo_[Opiliones]			1	0	0	0	1	0	0	0	0	1	0	0	0	0	0	-	1	0	0	0	1	1	0	0	1	-	0	-	-	-	1	1	2	0	-	1	0	0	0	0	0	0	0	-	0	0	0	0	0	0	0	0	0	1	0	0	0	1	2	0	1	1	2	0	0	0	0	0	1	0	0	0	?	0	[34]	0	0	0	0	0	0	0	0	0	1	0	-	1	0	0	0	0	0	0	-	0	0	-	-	1	[02]	1	0	-	-	0	0	0	0	1	0	0	1	-	-	-	-	-	-	0	1	0	0	0	1	0	0	0	0	0	1	0	0	0	0	1	-	0	?	?	1	1	1	0	0	0	0	0	0	0	0	0	0	1	0	0	0	0	1	1	0	1	0	0	1	1	1	1	1	1	0	0	0	-	0	0	0	1	-	-	0	-	-	0	0	-	0	0	0	0	0	0	0	0	1
Pachyloides_[Opiliones]			1	0	0	0	1	0	0	0	0	0	0	0	0	0	0	-	1	0	0	0	1	1	0	0	1	-	0	-	-	-	1	1	2	0	-	1	0	0	0	0	0	0	0	-	0	0	0	1	0	0	0	0	0	1	0	0	0	1	2	0	1	1	2	0	0	0	0	0	1	0	0	0	?	0	[34]	0	0	0	0	0	0	0	0	0	1	0	-	1	0	0	0	0	0	0	-	0	0	-	-	1	[02]	1	0	-	-	0	0	0	0	1	0	0	1	-	-	-	-	-	-	0	1	0	0	0	1	0	0	0	0	0	1	0	0	0	0	1	-	0	?	?	1	1	1	0	0	0	0	0	0	0	0	0	0	1	0	0	0	0	1	1	0	1	0	0	1	1	1	1	1	1	0	0	0	-	0	0	0	1	-	-	0	-	-	0	0	-	0	0	0	0	0	0	0	0	1
Zuma_[Opiliones]			1	0	0	0	1	0	0	0	0	0	0	0	0	0	0	-	1	0	0	0	1	1	0	0	1	-	0	-	-	-	1	1	2	0	-	1	0	0	0	0	0	0	0	-	0	0	0	1	0	0	0	0	0	1	0	0	0	1	2	0	1	1	2	0	0	0	0	0	1	0	0	0	?	0	[34]	0	0	0	0	0	0	0	0	0	1	0	-	1	0	0	0	0	0	0	-	0	0	-	-	1	[02]	1	0	-	-	0	0	0	0	1	0	0	1	-	-	-	-	-	-	0	1	0	0	0	1	0	0	0	0	0	1	0	0	0	0	1	-	0	?	?	1	1	1	0	0	0	0	0	0	0	0	0	0	1	0	0	0	0	1	1	0	1	0	0	1	1	1	1	1	1	0	0	0	-	0	0	0	1	-	-	0	-	-	0	0	-	0	0	0	0	0	0	0	0	1
Goniotarbus_[Phalangiotarbida]		1	0	0	0	?	0	0	1	?	0	0	0	?	?	?	?	?	?	?	0	?	?	?	0	0	-	0	0	-	-	?	?	?	?	?	0	?	?	?	?	?	?	?	-	0	0	?	0	?	?	?	?	0	1	0	?	?	0	2	?	1	?	?	?	0	0	0	0	1	0	0	?	?	0	4	0	0	1	0	0	1	0	0	0	1	0	-	?	?	?	0	0	?	?	?	1	1	3	?	1	?	?	?	?	?	0	0	?	?	?	?	?	1	-	-	-	-	-	-	?	?	?	?	?	?	?	?	?	?	?	?	?	?	?	?	?	?	?	?	?	?	?	?	?	?	?	?	?	?	?	?	?	?	?	?	?	?	?	?	?	?	?	?	?	?	?	?	?	0	0	0	0	?	?	?	?	?	?	?	?	?	?	?	?	?	?	?	?	?	?	?	?	?	?	?
Bornatarbus_[Phalangiotarbida]		1	0	0	0	?	0	0	1	?	0	0	0	?	?	?	?	?	?	?	0	?	?	?	0	0	-	0	0	-	-	?	?	?	?	?	0	?	?	?	?	?	?	?	-	0	0	?	0	?	?	?	?	0	1	0	?	?	0	2	?	1	?	?	?	0	0	?	0	1	0	0	?	?	0	4	0	0	1	0	0	0	0	0	0	1	0	-	?	?	?	0	0	?	?	?	1	1	3	?	1	?	?	?	?	?	0	0	?	?	?	?	?	1	-	-	-	-	-	-	?	?	?	?	?	?	?	?	?	?	?	?	?	?	?	?	?	?	?	?	?	?	?	?	?	?	?	?	?	?	?	?	?	?	?	?	?	?	?	?	?	?	?	?	?	?	?	?	?	0	0	0	0	?	?	?	?	?	?	?	?	?	?	?	?	?	?	?	?	?	?	?	?	?	?	?
Chthonius_[Pesudoscorpiones]		1	0	0	0	0	0	3	-	0	0	0	0	0	0	1	-	0	1	0	0	0	0	-	0	0	-	0	-	-	-	2	-	0	0	0	1	0	0	0	1	1	0	0	-	0	0	0	3	0	0	1	0	0	1	0	0	0	0	2	0	1	1	2	0	0	[01]	?	0	1	1	0	0	?	0	1	0	0	0	0	0	0	0	0	0	1	0	-	1	0	0	0	0	0	0	-	0	1	3	0	2	-	1	1	0	0	0	0	0	0	1	0	0	1	-	-	-	-	-	-	0	2	0	0	0	1	0	0	0	0	0	1	0	0	0	0	-	-	0	?	?	0	1	1	0	0	0	0	0	0	0	0	0	0	1	1	1	2	1	1	1	0	1	0	0	1	1	1	0	0	0	0	0	1	[01]	0	0	1	0	1	2	?	0	0	0	0	1	0	1	0	0	0	0	0	0	1
Pseudogarypus_[Pesudoscorpiones]		1	0	0	0	0	0	3	-	0	0	0	0	0	0	1	-	0	1	0	0	0	0	-	0	0	-	0	-	-	-	2	-	0	0	0	1	0	0	0	1	1	0	0	-	0	0	0	3	0	0	1	0	0	1	0	0	0	0	2	0	1	1	2	0	0	1	-	0	1	1	0	0	?	0	1	0	0	0	0	0	0	0	0	0	1	0	-	1	0	0	0	0	0	0	-	0	1	3	0	2	-	1	1	0	0	0	0	0	0	1	0	0	1	-	-	-	-	-	-	0	2	0	0	0	1	0	0	0	0	0	1	0	0	0	0	-	-	0	?	?	0	1	1	0	0	0	0	0	0	0	0	0	0	1	1	1	2	1	1	1	0	1	0	0	1	1	1	0	0	0	0	0	1	[01]	0	0	1	0	1	2	?	0	0	0	0	1	0	1	0	0	0	0	0	0	1
Neobisium_[Pesudoscorpiones]		1	0	0	0	0	0	3	-	0	0	0	0	0	0	1	-	0	1	0	0	0	0	-	0	0	-	0	-	-	-	2	-	0	0	0	1	0	0	0	1	1	1	0	-	0	0	0	3	0	1	1	0	0	1	0	0	0	0	2	0	1	1	2	0	0	0	0	0	1	1	0	0	?	0	1	0	0	0	0	0	0	0	0	0	1	0	-	1	0	0	0	0	0	0	-	0	1	3	0	2	-	1	1	0	0	0	0	0	0	1	0	0	1	-	-	-	-	-	-	0	2	0	0	0	1	0	0	0	0	0	1	0	0	0	0	-	-	0	?	?	0	1	1	0	0	0	0	0	0	0	0	0	0	1	1	1	2	1	1	1	0	1	0	0	1	1	1	0	0	0	0	0	1	[01]	0	0	1	0	1	2	?	0	0	0	0	1	0	1	0	0	0	0	0	0	1
Anagarypus_[Pesudoscorpiones]		1	0	0	0	0	0	3	-	0	0	0	0	0	0	1	-	0	1	0	0	0	0	-	0	0	-	0	-	-	-	2	-	0	0	0	1	0	0	0	1	1	1	0	-	0	0	0	3	0	1	1	0	0	1	0	0	0	0	2	0	1	1	2	0	0	0	0	0	1	1	0	0	?	0	1	0	0	0	0	0	0	0	0	0	1	0	-	1	0	0	0	0	0	0	-	0	1	3	0	2	-	1	1	0	0	0	0	0	0	1	0	0	1	-	-	-	-	-	-	0	2	0	0	0	1	0	0	0	0	0	1	0	0	0	0	-	-	0	?	?	0	1	1	0	0	0	0	0	0	0	0	0	0	1	1	1	2	1	1	1	0	1	0	0	1	1	1	0	0	0	0	0	1	[01]	0	0	1	0	1	2	?	0	0	0	0	1	0	1	0	0	0	0	0	0	1
Americhernes_[Pesudoscorpiones]		1	0	0	0	0	0	3	-	0	0	0	0	0	0	1	-	0	1	0	0	0	0	-	0	0	-	0	-	-	-	2	-	0	0	0	1	0	0	0	1	1	1	0	-	0	0	0	3	0	1	1	0	0	1	0	0	0	0	2	0	1	1	2	0	0	0	0	0	1	1	0	0	?	0	1	0	0	0	0	0	0	0	0	0	1	0	-	1	0	0	0	0	0	0	-	0	1	3	0	2	-	1	1	0	0	0	0	0	0	1	0	0	1	-	-	-	-	-	-	0	2	0	0	0	1	0	0	0	0	0	1	0	0	0	0	-	-	0	?	?	0	1	1	0	0	0	0	0	0	0	0	0	0	1	1	1	2	1	1	1	0	1	0	0	1	1	1	0	0	0	0	0	1	[01]	0	0	1	0	1	2	?	0	0	0	0	1	0	1	0	0	0	0	0	0	1
Allothyrus_[Parasitiformes_Holothyrida]		1	0	0	0	0	0	0	0	0	0	0	0	0	0	1	-	0	1	0	0	0	0	-	0	1	-	0	-	-	-	1	0	0	0	-	-	0	0	0	0	0	0	0	-	1	1	0	0	0	0	0	0	0	1	0	0	0	0	2	0	1	0	1	0	0	?	?	0	1	1	0	0	?	0	?	0	0	0	0	0	0	0	0	0	1	0	-	1	0	0	0	0	0	0	-	0	0	-	-	2	-	1	0	-	-	0	0	1	0	0	0	0	1	-	-	-	-	-	-	2	0	0	0	0	1	0	0	1	0	1	0	2	0	0	0	0	-	0	?	?	0	1	1	0	0	0	?	0	0	0	0	0	0	?	0	0	0	0	?	?	?	1	0	0	1	1	1	0	1	0	0	0	?	?	0	0	0	1	-	-	0	-	-	0	0	-	1	0	0	1	0	?	0	0	1
Opilioacarus_[Parasitiformes_Opilioacarida]		1	0	0	0	0	0	0	0	0	0	0	0	0	1	1	0	0	0	0	0	0	0	-	0	0	-	0	-	-	-	1	0	0	0	-	-	0	0	0	0	0	0	0	-	1	1	1	0	0	0	0	0	0	1	1	0	0	0	2	0	0	0	1	0	0	?	?	0	1	1	0	0	?	0	1	0	0	0	0	0	0	0	0	0	1	0	-	1	0	0	0	0	0	0	-	0	1	3	0	2	-	1	0	-	-	0	0	1	0	0	0	0	1	-	-	-	-	-	-	0	3	0	0	0	1	0	0	1	0	1	0	2	0	0	0	0	-	0	?	?	0	1	1	0	0	0	?	?	0	0	0	0	0	?	0	0	0	0	1	?	-	1	0	0	1	1	1	0	1	0	0	0	?	?	0	0	0	1	-	-	0	-	-	0	0	-	1	0	0	1	0	0	0	0	1
Amblyomma_[Parasitiformes_Ixodida]		1	0	0	0	0	0	0	0	0	0	0	0	0	0	1	-	0	1	0	0	0	0	-	0	1	-	0	-	-	-	1	0	0	0	-	-	0	0	0	0	0	0	0	-	1	1	0	0	0	0	0	0	0	1	0	0	0	0	2	0	1	0	1	0	0	?	?	0	1	1	0	0	?	0	8	0	0	0	0	0	0	0	0	0	1	0	-	1	0	0	0	0	0	0	-	0	1	4	0	2	-	1	0	-	-	0	0	1	0	0	0	0	1	-	-	-	-	-	-	2	0	0	0	0	1	0	0	1	0	1	0	0	0	0	0	0	-	0	?	?	0	1	1	0	0	0	?	?	0	0	0	0	0	0	0	0	0	0	1	0	-	1	0	0	1	1	1	1	0	0	0	0	0	-	0	0	0	1	-	-	0	-	-	0	0	-	1	0	1	1	0	0	0	0	1
Chanbria_[Solifugae]			0	0	0	0	0	0	3	-	0	-	0	0	0	0	1	-	0	1	0	0	0	0	-	0	0	-	0	-	-	-	2	-	0	0	0	1	0	0	0	0	1	1	0	-	0	0	0	0	0	0	0	1	0	1	0	0	[01]	0	2	0	0	2	1	0	0	0	0	0	1	1	0	1	?	0	2	2	0	0	0	0	0	0	0	0	1	0	-	0	0	0	0	0	0	0	-	0	1	3	0	1	1	1	0	-	-	0	1	0	0	1	0	0	1	-	-	-	-	-	-	1	2	0	0	0	0	-	-	1	0	1	0	1	0	-	0	-	-	0	-	-	-	-	-	-	-	0	-	?	0	0	0	0	0	2	-	1	1	1	1	1	0	1	0	0	1	1	1	0	0	0	0	0	0	-	1	0	0	1	-	-	0	-	-	0	1	-	0	0	0	0	0	1	0	0	1
Gluvia_[Solifugae]			0	0	0	0	0	0	3	-	0	-	0	0	0	0	1	-	0	1	0	0	0	0	-	0	0	-	0	-	-	-	2	-	0	0	0	1	0	0	0	0	1	1	0	-	0	0	0	0	0	0	0	1	0	1	0	0	[01]	0	2	0	0	2	1	0	0	0	0	0	1	1	0	1	?	0	2	2	0	0	0	0	0	0	0	0	1	0	-	0	0	0	0	0	0	0	-	0	1	3	0	1	1	1	0	-	-	0	1	0	0	1	0	0	1	-	-	-	-	-	-	1	2	0	0	0	0	-	-	1	0	1	0	1	0	-	0	-	-	0	-	-	-	-	-	-	-	0	-	?	0	0	0	0	0	2	-	1	1	1	1	1	0	1	0	0	1	1	1	0	0	0	0	0	0	-	1	0	0	1	-	-	0	-	-	0	1	-	0	0	0	0	0	1	0	0	1
Eusimonia_[Solifugae]			0	0	0	0	0	0	3	-	0	-	0	0	0	0	1	-	0	1	0	0	0	0	-	0	0	-	0	-	-	-	2	-	0	0	0	1	0	0	0	0	1	1	0	-	0	0	0	0	0	0	0	1	0	1	0	0	[01]	0	2	0	0	2	1	0	0	0	0	0	1	1	0	1	?	0	2	2	0	0	0	0	0	0	0	0	1	0	-	0	0	0	0	0	0	0	-	0	1	3	0	1	1	1	0	-	-	0	1	0	0	1	0	0	1	-	-	-	-	-	-	1	2	0	0	0	0	-	-	1	0	1	0	1	0	-	0	-	-	0	-	-	-	-	-	-	-	0	-	?	0	0	0	0	0	2	-	1	1	1	1	1	0	1	0	0	1	1	1	0	0	0	0	0	0	-	1	0	0	1	-	-	0	-	-	0	1	-	0	0	0	0	0	1	0	0	1
Eremobates_[Solifugae]			0	0	0	0	0	0	3	-	0	-	0	0	0	0	1	-	0	1	0	0	0	0	-	0	0	-	0	-	-	-	2	-	0	0	0	1	0	0	0	0	0	1	0	-	0	0	0	0	0	0	0	1	0	1	0	0	[01]	0	2	0	0	2	1	0	0	0	0	0	1	1	0	1	?	0	2	2	0	0	0	0	0	0	0	0	1	0	-	0	0	0	0	0	0	0	-	0	1	3	0	1	1	1	0	-	-	0	1	0	0	1	0	0	1	-	-	-	-	-	-	1	2	0	0	0	0	-	-	1	0	1	0	1	0	-	0	-	-	0	-	-	-	-	-	-	-	0	-	?	0	0	0	0	0	2	-	1	1	1	1	1	0	1	0	0	1	1	1	0	0	0	0	0	0	-	1	0	0	1	-	-	0	-	-	0	1	-	0	0	0	0	0	1	0	0	1
Alicorhagidia_[Acariformes_Endeostigmata]		0	0	0	0	0	0	3	-	0	-	0	0	0	0	1	-	0	0	0	0	0	0	-	0	1	-	0	-	-	-	2	-	0	0	-	-	0	0	0	0	0	0	0	-	1	1	1	0	0	0	1	0	0	1	0	0	0	0	2	0	0	0	1	0	0	1	-	0	1	0	0	0	?	0	6	0	0	0	0	0	0	0	0	0	1	0	-	1	0	0	0	0	0	1	1	0	0	-	-	2	?	1	1	0	1	0	0	0	0	0	0	0	2	-	-	-	-	-	-	0	0	0	0	0	1	0	0	0	0	1	0	3	0	0	0	-	-	0	?	?	?	?	?	?	?	0	?	?	0	0	0	0	0	0	0	0	0	0	1	0	-	1	?	?	1	1	1	0	1	0	0	0	1	-	1	0	0	1	-	-	0	-	-	0	1	-	0	0	?	1	0	1	0	0	1
Palaeacarus_[Acariformes_Oribatida]		0	0	0	0	0	0	3	-	0	-	0	0	0	0	1	-	0	0	0	0	0	0	-	0	1	-	0	-	-	-	2	-	0	0	-	-	0	0	0	0	0	0	0	-	1	1	1	0	0	0	1	0	0	1	0	0	0	0	2	0	0	0	1	0	0	1	-	0	1	0	0	0	?	0	6	0	0	0	0	0	0	0	0	0	1	0	-	1	0	0	0	0	0	1	0	0	1	3	0	1	?	1	1	0	1	0	0	0	0	0	0	0	2	-	-	-	-	-	-	0	0	0	0	0	1	0	0	0	0	1	0	3	0	0	0	-	-	0	?	?	?	?	?	?	?	0	?	?	0	0	0	0	0	0	0	0	0	0	1	0	-	1	?	?	1	1	1	0	1	0	0	0	1	?	1	0	0	1	-	-	0	-	-	0	1	-	0	0	?	1	0	1	0	0	1
Microcaeculus_[Acariformes_Anystina]		0	0	0	0	0	0	3	-	0	-	0	0	0	0	1	-	0	1	0	0	0	0	-	0	1	-	0	-	-	-	2	-	0	2	-	-	0	0	0	0	0	0	0	0	1	1	0	4	0	0	1	0	0	1	0	0	0	0	2	0	0	0	1	0	0	1	-	0	1	0	0	0	?	0	7	0	0	0	0	0	0	0	0	0	1	0	-	1	0	0	0	0	0	1	0	0	1	3	0	1	2	1	1	0	1	0	0	0	0	0	0	0	1	-	-	-	-	-	-	3	0	0	0	0	1	0	0	0	0	1	0	3	1	0	0	-	-	0	?	?	?	?	?	?	?	0	?	?	0	0	0	0	0	0	0	0	0	0	1	0	-	1	?	?	1	1	1	0	0	0	0	0	1	?	1	0	0	1	-	-	0	-	-	0	1	-	0	0	?	1	0	1	0	0	1
Limnesia_[Acariformes_Hydrachnida]		0	0	0	0	0	0	3	-	0	-	0	0	0	0	1	-	0	1	0	0	0	0	-	0	1	-	0	-	-	-	2	-	0	2	-	-	0	0	0	0	0	0	0	0	1	1	0	0	0	0	1	0	0	1	0	0	0	0	2	0	0	0	1	0	0	1	-	0	1	0	0	0	?	0	8	0	0	0	0	0	0	0	0	0	1	0	-	1	0	0	0	0	0	1	0	0	1	3	0	1	2	1	0	-	-	0	0	0	0	0	0	0	2	-	-	-	-	-	-	0	0	0	0	0	1	0	0	0	0	1	0	3	1	0	0	-	-	0	?	?	?	?	?	?	?	0	?	?	0	0	0	0	0	0	0	0	0	0	1	0	-	1	?	?	1	1	1	0	0	0	0	0	1	?	1	0	0	1	-	-	0	-	-	0	1	-	0	0	?	1	0	1	1	0	1
Leptus_[Acariformes_Parasitengona]		0	0	0	0	0	0	3	-	0	-	0	0	0	0	1	-	0	1	0	0	0	0	-	0	1	-	0	-	-	-	2	-	0	2	-	-	0	0	0	0	0	0	0	1	1	1	0	4	0	0	1	0	0	1	0	0	0	0	2	0	0	0	1	0	0	1	-	0	1	0	0	0	?	0	8	0	0	0	0	0	0	0	0	0	1	0	-	1	0	0	0	0	0	0	-	0	1	4	0	2	?	1	1	0	1	0	0	0	0	0	0	0	1	-	-	-	-	-	-	3	0	0	0	0	1	0	0	0	0	1	0	3	1	0	0	-	-	0	?	?	?	?	?	?	?	0	?	?	0	0	0	0	0	0	0	0	0	0	1	0	-	1	?	?	1	1	1	0	0	0	0	0	1	?	1	0	0	1	-	-	0	-	-	0	1	-	0	0	?	1	0	0	1	0	1
Sancassania_[Acariformes_Astigmata]		0	0	0	0	0	0	3	-	0	-	0	0	0	0	1	-	0	0	0	0	0	0	-	0	1	-	0	-	-	-	2	-	0	0	-	-	0	0	0	0	0	0	0	-	1	1	0	0	0	0	1	0	0	1	0	0	0	0	2	0	1	0	1	0	0	1	-	0	1	0	0	0	?	0	6	0	0	0	0	0	0	0	0	0	1	0	-	1	0	0	0	0	0	1	1	0	0	-	-	2	-	1	0	-	-	0	0	0	0	0	0	0	2	-	-	-	-	-	-	0	0	0	0	0	1	0	0	1	0	1	0	3	0	0	0	-	-	0	?	?	?	?	?	?	?	0	?	?	0	0	0	0	0	0	0	0	0	0	1	0	-	1	?	?	1	1	1	0	0	2	0	0	0	?	1	0	0	1	-	-	0	-	-	0	1	-	0	0	1	1	0	1	0	1	1
Anystis_[Acariformes_Anystina]			0	0	0	0	0	0	3	-	0	-	0	0	0	0	1	-	0	1	0	0	0	0	-	0	1	-	0	-	-	-	2	-	0	2	-	-	0	0	0	0	0	0	0	0	1	1	0	4	0	0	1	0	0	1	0	0	0	0	2	0	0	0	1	0	0	1	-	0	1	0	0	0	?	0	7	0	0	0	0	0	0	0	0	0	1	0	-	1	0	0	0	0	0	1	0	0	1	3	0	1	?	1	1	0	1	0	0	0	0	0	0	0	1	-	-	-	-	-	-	3	0	0	0	0	1	0	0	0	0	1	0	3	1	0	0	-	-	0	?	?	?	?	?	?	?	0	?	?	0	0	0	0	0	0	0	0	0	0	1	0	-	1	?	?	1	1	1	0	0	0	0	0	1	?	1	0	0	1	-	-	0	-	-	0	1	-	0	0	?	1	0	1	0	0	1
Labidostomma_[Acariformes_Labidostommatides]		0	0	0	0	0	0	3	-	0	-	0	0	0	0	1	-	0	1	0	0	0	0	-	0	1	-	0	-	-	-	2	-	0	0	-	-	0	0	0	0	0	0	0	-	1	1	0	0	0	0	1	0	0	1	0	0	0	0	2	0	0	0	1	0	0	1	-	0	1	0	0	0	?	0	7	0	0	0	0	0	0	0	0	0	1	0	-	1	0	0	0	0	0	1	1	0	1	4	0	1	?	1	1	0	1	0	0	0	0	0	0	0	1	-	-	-	-	-	-	3	0	0	0	0	1	0	0	0	0	1	0	3	1	0	0	-	-	0	?	?	?	?	?	?	?	0	?	?	0	0	0	0	0	0	0	0	0	0	1	0	-	1	?	?	1	1	1	0	1	0	0	0	1	?	1	0	0	1	-	-	0	-	-	0	1	-	0	0	?	1	0	?	0	0	1
Eupodes_[Acariformes_Eupodina]			0	0	0	0	0	0	3	-	0	-	0	0	0	0	1	-	0	1	0	0	0	0	-	0	1	-	0	-	-	-	2	-	0	0	-	-	0	0	0	0	0	0	0	-	1	1	0	0	0	0	1	0	0	1	0	0	0	0	2	0	0	0	1	0	0	1	-	0	1	0	0	0	?	0	7	0	0	0	0	0	0	0	0	0	1	0	-	1	0	0	0	0	0	1	1	0	1	3	0	2	?	1	1	0	1	0	0	0	0	0	0	0	1	-	-	-	-	-	-	3	0	0	0	0	1	0	0	0	0	1	0	3	1	0	0	-	-	0	?	?	?	?	?	?	?	0	?	?	0	0	0	0	0	0	0	0	0	0	1	0	-	1	?	?	1	1	1	0	1	0	0	0	1	?	1	0	0	1	-	-	0	-	-	0	1	-	0	0	?	1	0	1	0	0	1
Tetranychus_[Acariformes_Eleutherengonides]		0	0	0	0	0	0	3	-	0	-	0	0	0	0	1	-	0	1	0	0	0	0	-	0	1	-	0	-	-	-	2	-	0	2	-	-	0	0	0	0	0	0	1	1	1	1	0	4	0	0	1	0	0	1	0	0	0	0	2	0	1	0	1	0	0	1	-	0	1	0	0	0	?	0	8	0	0	0	0	0	0	0	0	0	1	0	-	1	0	0	0	0	0	0	-	0	1	3	0	2	?	1	0	-	-	0	0	0	0	0	0	0	1	-	-	-	-	-	-	3	0	0	0	0	1	0	0	0	0	1	0	3	1	0	0	-	-	0	?	?	?	?	?	?	?	0	?	?	0	0	0	0	0	0	0	0	0	0	1	0	-	1	?	?	1	1	1	0	0	2	0	0	0	?	1	0	0	1	-	-	0	-	-	0	1	-	0	0	0	1	0	0	0	0	1
;																																																																																																																																																																																																				
ccode [-.;																																																																																																																																																																																																				
proc/;																																																																																																																																																																																																				
