# Supplementary material for: Almost a spider: a 305-million-year-old fossil arachnid and spider origins
Source: Proc Biol Sci. 2016 Mar 30;283(1827):20160125. doi: 10.1098/rspb.2016.0125 (PMC4822468; doi:10.1098/rspb.2016.0125)
Supplement: Garwood_et_al_SI_File_05_Pruned_matrix_resub.txt [file rspb20160125supp3.txt]

nstates nogaps;
xread
195
35
Atypoides_[Araneae]		1	0	0	0	0	0	0	0	0	0	0	0	0	1	0	0	0	1	1	0	0	1	?	0	0	-	0	-	-	-	2	-	1	1	0	1	1	1	1	0	0	0	0	-	0	0	0	0
Liphistius_[Araneae]		1	0	0	0	0	0	0	0	0	0	0	0	0	1	0	0	0	1	1	0	0	1	1	0	0	-	0	-	-	-	2	-	1	1	1	1	1	1	1	0	0	0	0	-	0	0	0	0
Aphonopelma_[Araneae]		1	0	0	0	0	0	0	0	0	0	0	0	0	1	0	0	0	1	1	0	0	1	0	0	0	-	0	-	-	-	2	-	1	1	0	1	1	1	1	0	0	0	0	-	0	0	0	0
Nesticus_[Araneae]		1	0	0	0	0	0	0	0	0	0	0	0	0	1	0	0	0	1	1	0	0	1	?	0	0	-	0	-	-	-	2	-	1	1	2	1	1	1	1	0	0	0	0	-	0	0	0	0
Tetragnathidae_[Araneae]		1	0	0	0	0	0	0	0	0	0	0	0	0	1	0	0	0	1	1	0	0	1	?	0	0	-	0	-	-	-	2	-	1	1	2	1	1	1	1	0	0	0	0	-	0	0	0	0
Corinnidae_[Araneae]		1	0	0	0	0	0	0	0	0	0	0	0	0	1	0	0	0	1	1	0	0	1	?	0	0	-	0	-	-	-	2	-	1	1	2	1	1	1	1	0	0	0	0	-	0	0	0	0
Pholcidae_[Araneae]		1	0	0	0	0	0	0	0	0	0	0	0	0	1	0	0	0	1	1	0	0	1	?	0	0	-	0	-	-	-	2	-	1	1	2	1	1	1	1	0	0	0	0	-	0	0	0	0
Lyssomanes_[Araneae]		1	0	0	0	0	0	0	0	0	0	0	0	0	1	0	0	0	1	1	0	0	1	?	0	0	-	0	-	-	-	2	-	1	1	2	1	1	1	1	0	0	0	0	-	0	0	0	0
Pseudocellus_[Ricinulei]		1	0	0	0	0	1	2	0	0	0	0	0	0	1	0	0	0	1	0	1	0	0	-	1	0	0	0	-	-	-	2	-	1	[01]	2	0	0	0	0	0	0	0	0	-	1	?	0	2
Ricinoides_[Ricinulei]		1	0	0	0	0	1	2	0	0	0	0	0	0	1	0	0	0	1	0	1	0	0	-	1	0	0	0	-	-	-	2	-	1	[01]	2	0	0	0	0	0	0	0	0	-	1	?	0	2
Idmonarachne_[Idmonarachne]		1	0	0	0	0	0	0	0	0	0	0	0	?	?	?	0	0	?	?	?	?	?	0	0	0	-	0	-	-	-	2	-	1	1	1	1	?	?	?	0	0	0	0	-	0	0	0	0
Palaeocharinus_[Trigonotarbida]		1	0	0	0	?	0	3	0	1	0	0	0	0	1	1	0	0	1	0	1	0	1	0	0	0	-	0	-	-	-	2	-	1	1	0	0	0	0	0	0	0	0	0	-	0	0	0	2
Anthracomartus_[Trigonotarbida]		1	0	0	0	?	0	3	0	0	0	0	0	?	?	?	?	0	?	?	?	?	?	?	0	0	-	0	-	-	-	2	-	1	1	0	0	?	?	?	?	0	0	0	-	0	0	0	2
Eophrynus_[Trigonotarbida]		1	0	0	0	?	0	3	0	?	0	0	0	?	?	?	?	0	?	?	?	?	?	?	0	0	-	0	-	-	-	2	-	1	1	0	0	?	?	?	?	0	0	0	-	0	0	0	?
Plesiosiro_[Haptopoda]		1	1	0	0	?	0	2	1	?	0	0	0	?	?	0	?	0	?	?	?	?	?	?	0	0	-	0	-	-	-	2	-	1	1	0	0	?	?	?	?	0	0	0	-	0	0	0	0
Trithyreus_[Schizomida]		0	0	0	0	0	0	2	1	0	-	0	0	0	1	0	1	0	1	0	0	0	1	?	1	0	0	1	1	0	1	2	-	1	1	0	1	0	1	0	0	0	0	0	-	1	0	0	1
Stenochrus_[Schizomida]		0	0	0	0	0	0	2	1	0	-	0	0	0	1	0	1	0	1	0	0	0	1	1	1	0	0	1	1	0	1	2	-	1	1	0	1	0	1	0	0	0	0	0	-	1	0	0	1
Mastigoproctus_[Thelyphonida]		1	0	0	0	0	0	2	1	?	0	0	0	0	1	0	1	0	1	0	0	0	1	1	1	0	0	1	1	0	0	2	-	1	1	0	1	0	1	0	0	0	0	0	-	1	0	0	1
Paraphrynus_[Amblypygi]		1	0	0	0	0	0	0	1	0	0	0	0	0	1	0	1	0	1	0	0	0	1	1	1	0	0	0	-	-	-	2	-	1	1	0	1	0	1	0	0	0	0	0	-	0	0	0	1
Paraphrynus_[Amblypygi]		1	0	0	0	0	0	0	1	0	0	0	0	0	1	0	1	0	1	0	0	0	1	1	1	0	0	0	-	-	-	2	-	1	1	0	1	0	1	0	0	0	0	0	-	0	0	0	1
Musicodamon_[Amblypygi]		1	0	0	0	0	0	0	1	0	0	0	0	0	1	0	1	0	1	0	0	0	1	1	1	0	0	0	-	-	-	2	-	1	1	0	1	0	1	0	0	0	0	0	-	0	0	0	1
Charinus_[Amblypygi]		1	0	0	0	0	0	0	1	0	0	0	0	0	1	0	1	0	1	0	0	0	1	1	1	0	0	0	-	-	-	2	-	1	1	0	1	0	1	0	0	0	0	0	-	0	0	0	1
Uraraneida_[Uraraneida]		1	0	0	0	?	0	0	0	?	0	0	0	?	?	0	?	0	?	?	?	?	?	?	0	0	-	1	1	0	0	2	-	1	1	?	1	1	?	1	?	0	0	0	-	0	0	0	?
Eophalangium_[Opiliones]		1	0	0	0	?	0	0	?	1	1	0	0	?	?	?	?	?	0	?	?	?	?	?	0	1	-	0	-	-	-	1	1	2	0	-	0	0	?	0	0	0	?	0	-	0	0	0	?
Hastocularis_[Opiliones]		1	0	0	0	1	0	0	?	0	0	0	0	0	?	?	?	0	0	?	?	?	?	?	0	1	-	0	-	-	-	1	1	2	0	-	0	?	?	?	?	0	?	0	-	0	0	0	?
Siro_[Opiliones]		1	0	0	0	1	0	1	0	0	0	0	0	0	0	0	-	1	0	0	0	1	0	-	0	1	-	0	-	-	-	1	1	2	0	-	1	0	0	0	0	0	0	0	-	0	0	0	0
Stylocellus_[Opiliones]		1	0	0	0	1	0	1	0	0	0	0	0	0	0	0	-	1	0	0	0	1	0	-	0	1	-	0	-	-	-	1	1	2	0	-	1	0	0	0	0	0	0	0	-	0	0	0	0
Sabacon_[Opiliones]		1	0	0	0	1	0	0	0	0	1	0	0	0	0	0	-	1	0	0	0	1	1	0	0	1	-	0	-	-	-	1	1	2	0	-	1	0	0	0	0	0	0	0	-	0	0	0	0
Nemastoma_[Opiliones]		1	0	0	0	1	0	0	0	0	0	0	0	0	0	0	-	1	0	0	0	1	1	0	0	1	-	0	-	-	-	1	1	2	0	-	1	0	0	0	0	0	0	0	-	0	0	0	0
Odiellus_[Opiliones]		1	0	0	0	1	0	0	0	0	1	0	0	0	0	0	-	1	0	0	0	1	1	0	0	1	-	0	-	-	-	1	1	2	0	-	1	0	0	0	0	0	0	0	-	0	0	0	0
Leiobunum_[Opiliones]		1	0	0	0	1	0	0	0	0	1	0	0	0	0	0	-	1	0	0	0	1	1	0	0	1	-	0	-	-	-	1	1	2	0	-	1	0	0	0	0	0	0	0	-	0	0	0	0
Caddo_[Opiliones]		1	0	0	0	1	0	0	0	0	1	0	0	0	0	0	-	1	0	0	0	1	1	0	0	1	-	0	-	-	-	1	1	2	0	-	1	0	0	0	0	0	0	0	-	0	0	0	0
Pachyloides_[Opiliones]		1	0	0	0	1	0	0	0	0	0	0	0	0	0	0	-	1	0	0	0	1	1	0	0	1	-	0	-	-	-	1	1	2	0	-	1	0	0	0	0	0	0	0	-	0	0	0	1
Zuma_[Opiliones]		1	0	0	0	1	0	0	0	0	0	0	0	0	0	0	-	1	0	0	0	1	1	0	0	1	-	0	-	-	-	1	1	2	0	-	1	0	0	0	0	0	0	0	-	0	0	0	1
;
ccode [-.;
proc/;
[truncated: 147 more columns]
